# Supplementary material for: 4-Iodo-2-methyl­aniline
Source: Acta Crystallogr Sect E Struct Rep Online. 2008 Feb 15;64(Pt 3):o591. doi: 10.1107/S1600536808004145 (PMC2960870; doi:10.1107/S1600536808004145)
Supplement: Supplementary file 2 [file e-64-0o591-Isup2.hkl]

# 
# h,k,l, Fc-squared, Fo-squared, sigma(Fo-squared) and status flag 
# 
data_I
_shelx_title ' X in P2(1)2(1)2(1)' 
_shelx_refln_list_code          4 
_shelx_F_calc_maximum      170.28 
_exptl_crystal_F_000       440.00 
_reflns_d_resolution_high  0.8117 
 
loop_ 
 _symmetry_equiv_pos_as_xyz 
 'x, y, z' 
 '-x+1/2, -y, z+1/2' 
 '-x, y+1/2, -z+1/2' 
 'x+1/2, -y+1/2, -z' 
 
_cell_length_a     5.5910 
_cell_length_b     8.9410 
_cell_length_c    15.6740 
_cell_angle_alpha  90.000 
_cell_angle_beta   90.000 
_cell_angle_gamma  90.000 
 
_shelx_F_squared_multiplier     1.000 
 
loop_ 
 _refln_index_h 
 _refln_index_k 
 _refln_index_l 
 _refln_F_squared_calc 
 _refln_F_squared_meas 
 _refln_F_squared_sigma 
 _refln_observed_status 
   2   0   0    28565.21    26934.89    531.20 o 
   4   0   0     1617.09     1696.46     43.54 o 
   6   0   0      265.67      280.86     26.57 o 
   1   1   0     3725.83     4048.93     24.82 o 
   2   1   0     1730.97     1825.56      4.16 o 
   3   1   0      227.12      268.10      5.80 o 
   4   1   0      221.46      209.59     14.37 o 
   5   1   0       55.25        9.27     11.19 o 
   6   1   0       28.20       34.12     13.53 o 
   0   2   0     6632.40     6486.84     35.40 o 
   1   2   0     1593.19     1905.85     24.61 o 
   2   2   0     7912.64     7829.17      3.89 o 
   3   2   0     2447.97     2622.49      5.91 o 
   4   2   0     1594.66     1337.58     27.16 o 
   5   2   0      177.87      174.33     14.80 o 
   6   2   0       54.96       58.02     12.55 o 
   1   3   0       67.95       78.91      6.46 o 
   2   3   0       25.26        5.36      5.36 o 
   3   3   0      111.07      112.15      9.85 o 
   4   3   0       14.94        6.98      7.49 o 
   5   3   0       47.47       33.47     10.04 o 
   6   3   0        0.03        1.48     10.26 o 
   0   4   0     1289.11     1327.90     21.39 o 
   1   4   0    11193.63    10626.49      7.59 o 
   2   4   0      985.69      975.25     23.02 o 
   3   4   0     3594.28     3190.51     42.05 o 
   4   4   0      257.07      252.21      9.31 o 
   5   4   0      425.51      434.82     10.68 o 
   6   4   0        9.33       42.92      9.63 o 
   1   5   0       13.99       26.75      6.47 o 
   2   5   0       90.02       84.02     10.53 o 
   3   5   0       70.58       78.32     10.48 o 
   4   5   0       29.07       22.00     10.72 o 
   5   5   0       23.88        8.15     11.78 o 
   6   5   0        0.02       10.58     12.93 o 
   0   6   0     1269.70     1183.48     25.42 o 
   1   6   0     4141.03     4066.24     48.00 o 
   2   6   0      498.53      480.41     19.80 o 
   3   6   0     1733.63     1461.24     35.17 o 
   4   6   0       40.38       17.25     12.64 o 
   5   6   0      172.64      173.66     17.71 o 
   1   7   0       17.23       15.79      9.66 o 
   2   7   0      319.41      296.25     18.88 o 
   3   7   0       60.60        5.55     11.09 o 
   4   7   0       21.13       23.79     14.06 o 
   5   7   0       18.42       17.48     17.48 o 
   0   8   0     1092.96      982.14     29.53 o 
   1   8   0     1583.03     1585.65     38.83 o 
   2   8   0      339.28      403.08     21.54 o 
   3   8   0      102.07      112.38     17.68 o 
   4   8   0       35.77        3.06     13.41 o 
   1   9   0       37.61       37.27     15.50 o 
   2   9   0       36.11       73.67     14.53 o 
   3   9   0        1.96       15.47     15.47 o 
   0  10   0      139.53      146.76     18.14 o 
   1  10   0       22.41       51.11     16.36 o 
   2  10   0      265.85      274.40     23.75 o 
   1   0   1    27494.38    25481.77    335.53 o 
   2   0   1      360.71      406.15     14.54 o 
   3   0   1     7145.94     7369.85     64.97 o 
   4   0   1        0.61        0.78     10.13 o 
   5   0   1      735.70      771.39     13.58 o 
   6   0   1        5.25        2.38     15.04 o 
   0   1   1      307.75      313.43     12.40 o 
   1   1   1      896.65      696.36     10.58 o 
   2   1   1      307.86      399.09     11.63 o 
   3   1   1      515.87      524.36     15.85 o 
   4   1   1       73.95       51.00      9.20 o 
   5   1   1       34.91       11.10     11.10 o 
   6   1   1       15.50       32.42     12.50 o 
   0   2   1     4650.99     4439.12     35.68 o 
   1   2   1    25760.21    24887.78      5.02 o 
   2   2   1     4841.93     4578.24      5.73 o 
   3   2   1     4087.03     4071.07      6.36 o 
   4   2   1      983.77     1034.98      7.10 o 
   5   2   1      418.31      425.57      7.02 o 
   6   2   1       39.09        3.46     10.30 o 
   0   3   1       15.96       11.29      3.88 o 
   1   3   1      316.84      380.99     12.83 o 
   2   3   1        9.52        9.03      5.42 o 
   3   3   1       66.62       51.36      7.79 o 
   4   3   1      115.09      133.98      7.84 o 
   5   3   1       36.95        9.58      9.58 o 
   6   3   1       14.03       14.33     10.87 o 
   0   4   1    11720.67    10248.63     58.82 o 
   1   4   1      553.77      591.72     17.35 o 
   2   4   1     6545.06     6152.55     55.59 o 
   3   4   1      395.50      350.28     16.10 o 
   4   4   1     1083.83     1126.34      9.17 o 
   5   4   1       32.94       30.93     11.19 o 
   6   4   1       80.64        7.37     11.74 o 
   0   5   1        2.57        6.46      5.60 o 
   1   5   1       93.94      112.63      9.04 o 
   2   5   1       68.63       79.06      9.55 o 
   3   5   1       81.26       90.70     11.45 o 
   4   5   1      136.93       97.76     13.94 o 
   5   5   1        8.03        4.15     10.57 o 
   6   5   1       33.08       10.01     10.90 o 
   0   6   1     6680.99     6210.44     56.43 o 
   1   6   1      584.13      553.01     20.04 o 
   2   6   1     3394.54     3140.35     47.55 o 
   3   6   1       12.04        1.44     10.48 o 
   4   6   1      619.65      636.28     27.94 o 
   5   6   1        9.27       34.09     12.81 o 
   0   7   1        0.07        0.00      8.50 o 
   1   7   1       86.77       94.30     13.10 o 
   2   7   1       94.35       84.42     13.81 o 
   3   7   1       27.66        3.34     10.21 o 
   4   7   1        1.08        3.80     12.53 o 
   5   7   1       18.97       31.21     13.35 o 
   0   8   1      676.26      688.50     27.11 o 
   1   8   1      767.78      812.00     29.10 o 
   2   8   1      356.52      391.95     25.28 o 
   3   8   1      357.69      383.50     24.51 o 
   4   8   1       68.73       52.51     16.82 o 
   0   9   1        0.15        6.14     11.98 o 
   1   9   1       18.57       17.33     14.84 o 
   2   9   1        0.49        5.23     14.23 o 
   3   9   1       17.94       17.37     17.37 o 
   0  10   1       13.13       25.23     14.67 o 
   1  10   1      282.26      305.62     24.70 o 
   2  10   1        1.94       10.78     16.67 o 
   0  11   1        8.32       24.03     13.30 o 
   0   0   2    10795.08    11781.26    167.07 o 
   1   0   2     1451.20     1349.73     26.40 o 
   2   0   2    12293.70    12968.07     69.14 o 
   3   0   2      194.85      223.95     12.62 o 
   4   0   2     2675.44     2553.27     43.44 o 
   5   0   2        0.07        6.95     11.93 o 
   6   0   2      132.21      140.64     19.28 o 
   0   1   2      933.78      891.41     17.74 o 
   1   1   2     2212.41     2155.92     21.93 o 
   2   1   2       97.41      137.10      7.56 o 
   3   1   2      393.43      393.48      6.73 o 
   4   1   2      180.43      136.66     11.86 o 
   5   1   2       45.24       33.30     11.52 o 
   6   1   2       21.43       22.88     12.12 o 
   0   2   2    27875.39    23358.10    350.49 o 
   1   2   2    16772.14    13542.11    259.78 o 
   2   2   2     9014.46     8381.34     48.32 o 
   3   2   2     1699.88     1552.75     25.48 o 
   4   2   2     1376.68     1326.04      7.14 o 
   5   2   2      143.15      156.64     14.70 o 
   6   2   2      139.38      136.50      9.87 o 
   0   3   2      140.95      175.63      9.08 o 
   1   3   2       36.23       61.92      6.51 o 
   2   3   2      683.02      802.39     18.69 o 
   3   3   2      320.61      322.77      6.03 o 
   4   3   2       18.21        0.48      8.39 o 
   5   3   2      128.27      146.09      9.02 o 
   6   3   2        7.37        4.24     10.22 o 
   0   4   2     1137.50     1282.30     23.28 o 
   1   4   2     9160.26     9118.69     64.72 o 
   2   4   2     1113.52     1135.62     25.57 o 
   3   4   2     4099.42     4082.65      9.14 o 
   4   4   2      217.44      200.41     14.92 o 
   5   4   2      248.38      293.85     19.89 o 
   6   4   2        8.90        1.68     11.51 o 
   0   5   2      526.04      493.68     16.17 o 
   1   5   2      195.16      205.25     12.41 o 
   2   5   2      326.07      311.30     16.15 o 
   3   5   2      158.17      178.64      9.82 o 
   4   5   2       51.03       60.15     12.64 o 
   5   5   2       24.14       32.73     12.73 o 
   6   5   2        9.59       22.56     11.94 o 
   0   6   2       62.70       60.23     10.74 o 
   1   6   2     5115.97     5040.58     55.95 o 
   2   6   2       79.30       72.69     13.52 o 
   3   6   2      875.69      884.18     28.74 o 
   4   6   2       47.40       16.49     10.65 o 
   5   6   2      161.34      159.50     18.43 o 
   0   7   2       40.70       49.27     11.16 o 
   1   7   2       59.71       74.46     12.40 o 
   2   7   2       27.24       12.36     12.25 o 
   3   7   2        2.05       29.50     11.80 o 
   4   7   2       47.37        0.95     14.42 o 
   5   7   2        0.23       16.51     16.51 o 
   0   8   2     1014.03     1030.31     32.59 o 
   1   8   2      267.17      274.74     19.99 o 
   2   8   2      778.34      783.03     32.92 o 
   3   8   2      238.97      272.14     21.26 o 
   4   8   2      143.16      161.88     21.08 o 
   0   9   2       12.79       13.90     13.90 o 
   1   9   2       15.44       31.25     13.76 o 
   2   9   2       49.77       56.59     15.96 o 
   3   9   2       23.92       15.14     16.72 o 
   0  10   2      581.62      642.18     33.14 o 
   1  10   2       20.06       45.30     16.50 o 
   2  10   2      226.93      222.64     26.06 o 
   1   0   3    28996.76    25694.75    344.70 o 
   2   0   3       57.11       69.12      8.24 o 
   3   0   3     7318.07     7109.61     58.59 o 
   4   0   3       12.42       11.93      9.90 o 
   5   0   3      738.82      733.78     29.01 o 
   6   0   3        6.24        1.14     13.48 o 
   0   1   3     6030.61     5938.69    140.75 o 
   1   1   3      771.41      942.59     14.18 o 
   2   1   3      695.43      783.37     16.37 o 
   3   1   3      217.85      176.55     10.85 o 
   4   1   3       61.95       45.53     10.43 o 
   5   1   3       56.11       34.11     12.18 o 
   6   1   3       16.52       41.76     11.09 o 
   0   2   3    12502.92    13237.15    276.74 o 
   1   2   3     7803.52     8130.54     47.71 o 
   2   2   3     5433.73     5308.20      5.58 o 
   3   2   3     3209.58     3245.09      6.46 o 
   4   2   3      606.50      582.44      8.22 o 
   5   2   3      321.06      301.15     19.27 o 
   6   2   3       42.57       39.63     13.27 o 
   0   3   3       10.55       14.25      5.29 o 
   1   3   3        9.42        3.12      5.88 o 
   2   3   3     1276.81     1333.09     23.28 o 
   3   3   3      460.41      500.42      6.59 o 
   4   3   3      282.79      288.75      8.20 o 
   5   3   3       99.97      149.18     10.87 o 
   6   3   3       33.38       31.43     13.32 o 
   0   4   3    17516.11    16132.76     83.23 o 
   1   4   3     3860.97     4321.20     46.96 o 
   2   4   3     6856.87     6644.01     57.62 o 
   3   4   3      756.87      744.57      8.93 o 
   4   4   3      923.67      948.42      8.68 o 
   5   4   3       80.49       12.87     12.87 o 
   6   4   3       68.80       76.92     14.91 o 
   0   5   3      161.73      194.28     11.92 o 
   1   5   3      392.11      432.91     17.03 o 
   2   5   3       97.45       96.32     11.25 o 
   3   5   3      166.78      171.99     14.08 o 
   4   5   3       36.72        5.24     11.25 o 
   5   5   3       15.11        7.15     11.57 o 
   6   5   3        5.94        3.90     12.31 o 
   0   6   3     2713.95     2689.71     41.54 o 
   1   6   3      260.02      267.28     16.85 o 
   2   6   3     1953.61     1855.83     38.94 o 
   3   6   3      222.54      247.93     17.92 o 
   4   6   3      394.38      422.86     13.36 o 
   5   6   3       17.35        7.19     12.98 o 
   0   7   3      123.49      124.77     13.58 o 
   1   7   3      174.82      179.01     15.68 o 
   2   7   3       29.29       53.67     12.54 o 
   3   7   3       43.96       41.99     15.85 o 
   4   7   3       22.56       31.49     14.09 o 
   5   7   3       20.28        0.00     13.56 o 
   0   8   3      607.07      670.45     27.98 o 
   1   8   3      871.26      878.44     33.26 o 
   2   8   3      405.65      377.64     25.92 o 
   3   8   3      220.99      271.68     22.06 o 
   4   8   3      112.72      119.28     20.94 o 
   0   9   3       92.79      108.97     17.01 o 
   1   9   3       15.78       54.31     13.48 o 
   2   9   3       52.55       39.08     17.45 o 
   3   9   3       25.27       58.31     15.97 o 
   0  10   3        0.56       10.07     14.11 o 
   1  10   3      403.69      403.69     31.52 o 
   2  10   3        7.39        7.68     18.15 o 
   0   0   4    25807.17    21319.31    295.18 o 
   1   0   4      100.14      144.11      8.16 o 
   2   0   4    11136.98    11724.50     66.09 o 
   3   0   4       15.71       12.48      9.21 o 
   4   0   4     1708.01     1548.11     34.02 o 
   5   0   4       19.26       17.22     13.25 o 
   6   0   4       98.41       81.23     17.21 o 
   0   1   4       14.27       21.49      3.46 o 
   1   1   4     1626.41     1798.27     20.60 o 
   2   1   4      425.15      377.05      4.90 o 
   3   1   4      409.55      470.87     16.26 o 
   4   1   4      226.57      193.03     14.98 o 
   5   1   4       66.79       94.69     14.35 o 
   6   1   4       15.26        3.22     14.14 o 
   0   2   4    15033.73    13417.28    276.10 o 
   1   2   4     5406.46     5293.74      5.20 o 
   2   2   4     9793.82     9017.20     54.03 o 
   3   2   4     1896.77     1812.26     29.32 o 
   4   2   4     1421.46     1416.43     30.42 o 
   5   2   4      192.78      205.56     17.40 o 
   6   2   4       37.10       42.72     15.42 o 
   0   3   4      892.84      883.96     22.39 o 
   1   3   4     1463.40     1592.55     25.55 o 
   2   3   4     1433.24     1365.86     24.12 o 
   3   3   4      115.53      140.87      7.53 o 
   4   3   4      448.84      455.03      9.43 o 
   5   3   4       15.48       20.94     10.96 o 
   6   3   4       28.11       14.48     14.48 o 
   0   4   4     1699.30     1645.69     32.30 o 
   1   4   4     8682.54     8952.90     65.63 o 
   2   4   4      668.90      612.13     19.71 o 
   3   4   4     1404.19     1420.27     30.04 o 
   4   4   4       73.11       63.62     11.92 o 
   5   4   4      297.83      290.91     20.79 o 
   6   4   4       34.82        4.77     11.87 o 
   0   5   4      696.39      677.48      7.55 o 
   1   5   4      113.35      118.21     11.53 o 
   2   5   4      251.96      253.00     15.74 o 
   3   5   4      174.82      137.50     13.93 o 
   4   5   4      131.04      143.43     14.90 o 
   5   5   4       56.71        3.65     14.01 o 
   0   6   4      262.03      289.40     16.82 o 
   1   6   4     3107.05     3070.87     10.50 o 
   2   6   4      213.27      225.02     16.88 o 
   3   6   4     1713.02     1752.92     41.60 o 
   4   6   4        7.88        9.22     12.35 o 
   5   6   4      105.42       15.33     15.33 o 
   0   7   4      153.93      160.75     14.65 o 
   1   7   4      196.68      187.91     15.05 o 
   2   7   4      151.62      171.56     17.44 o 
   3   7   4      104.90      104.04     15.98 o 
   4   7   4       17.28       15.61     15.39 o 
   5   7   4       11.87       41.43     13.23 o 
   0   8   4      984.80     1003.70     33.50 o 
   1   8   4      502.40      549.72     26.92 o 
   2   8   4      448.37      453.80     26.54 o 
   3   8   4      130.65      119.21     20.05 o 
   4   8   4       82.80        3.45     15.42 o 
   0   9   4        2.84       15.23     15.23 o 
   1   9   4       72.00       78.79     17.56 o 
   2   9   4       11.55       11.36     15.06 o 
   3   9   4       44.81       52.99     16.81 o 
   0  10   4      244.60      277.88     25.09 o 
   1  10   4        8.57       23.23     16.76 o 
   2  10   4      177.24      181.17     23.82 o 
   1   0   5    21751.23    19237.49    323.82 o 
   2   0   5        5.84       18.43      7.01 o 
   3   0   5     5369.78     5536.88     52.95 o 
   4   0   5       64.58       83.50     13.22 o 
   5   0   5      232.05      189.04     20.38 o 
   6   0   5        0.88       11.67     14.46 o 
   0   1   5     2179.91     2251.52     23.22 o 
   1   1   5      702.78      836.49     15.24 o 
   2   1   5     1247.45     1382.71     22.41 o 
   3   1   5      423.37      455.38     16.23 o 
   4   1   5      236.25      228.11     16.15 o 
   5   1   5      238.94      230.75     18.99 o 
   6   1   5       19.25        2.19     15.94 o 
   0   2   5     5627.15     5851.47     43.27 o 
   1   2   5    11465.02    10829.03     57.25 o 
   2   2   5     1389.58     1349.41     23.01 o 
   3   2   5     3272.40     3110.03     38.04 o 
   4   2   5      269.42      293.47      8.88 o 
   5   2   5      379.65      392.43     22.15 o 
   6   2   5       74.30       93.01     17.30 o 
   0   3   5      351.75      383.38     13.86 o 
   1   3   5     3041.13     3201.83     36.06 o 
   2   3   5      387.73      419.28     14.45 o 
   3   3   5      467.45      507.31     17.90 o 
   4   3   5      165.15      178.40     14.09 o 
   5   3   5        8.90       22.24     10.80 o 
   6   3   5       18.09       45.88     12.61 o 
   0   4   5     5525.26     5627.31     52.16 o 
   1   4   5      455.76      478.69     17.24 o 
   2   4   5     4383.71     4348.99     47.49 o 
   3   4   5      248.23      207.16     14.47 o 
   4   4   5      874.37      902.79     27.98 o 
   5   4   5       29.55       18.82     12.85 o 
   6   4   5       35.38        5.96     11.92 o 
   0   5   5       89.70      102.05     10.44 o 
   1   5   5      772.58      709.65     22.35 o 
   2   5   5      118.65      130.09     13.28 o 
   3   5   5      424.41      418.42     20.40 o 
   4   5   5       70.08       71.32     14.47 o 
   5   5   5       57.61        8.61     13.41 o 
   0   6   5     4535.68     4186.67     54.53 o 
   1   6   5      158.87      132.25     14.67 o 
   2   6   5     2272.61     2308.04     44.19 o 
   3   6   5      119.20      140.13     16.63 o 
   4   6   5      446.52      489.98     11.74 o 
   5   6   5        1.81        0.00     14.25 o 
   0   7   5      292.05      268.11     18.03 o 
   1   7   5      109.32      105.05     14.38 o 
   2   7   5      183.10      209.17     19.05 o 
   3   7   5       69.16      109.23     15.29 o 
   4   7   5       45.06       56.70     17.21 o 
   5   7   5       24.49       11.71     17.31 o 
   0   8   5      497.68      544.84     26.12 o 
   1   8   5      526.08      539.02     26.63 o 
   2   8   5      380.51      390.40     24.95 o 
   3   8   5      145.96      156.47     21.58 o 
   4   8   5       56.35       44.78     19.91 o 
   0   9   5      107.32      137.49     16.63 o 
   1   9   5        1.93       37.53     14.33 o 
   2   9   5       71.71       75.06     17.77 o 
   3   9   5        6.32       21.79     17.34 o 
   0  10   5        0.16        0.00     17.71 o 
   1  10   5      214.49      190.76     25.07 o 
   2  10   5        2.18       48.66     16.41 o 
   0   0   6    14676.18    14391.60    279.52 o 
   1   0   6        0.16       23.54      6.58 o 
   2   0   6    13490.87    13294.55     73.81 o 
   3   0   6       11.27        5.67      8.10 o 
   4   0   6     2728.39     2803.51     47.48 o 
   5   0   6        1.74       13.99     13.99 o 
   6   0   6       53.44       87.97     19.35 o 
   0   1   6      815.86      880.14     16.01 o 
   1   1   6     3080.98     3381.40     32.04 o 
   2   1   6      693.47      721.44     17.94 o 
   3   1   6     1184.09     1233.37     26.40 o 
   4   1   6      200.33      210.84     17.15 o 
   5   1   6      170.44      198.73     18.56 o 
   6   1   6       22.87       22.12     17.18 o 
   0   2   6     8931.47     8211.64     52.11 o 
   1   2   6     2959.02     3067.46     32.61 o 
   2   2   6     3106.58     3104.38     35.69 o 
   3   2   6      576.48      594.49     18.76 o 
   4   2   6      463.25      441.66     19.42 o 
   5   2   6      107.30      137.45     15.85 o 
   6   2   6       62.61       75.65     16.89 o 
   0   3   6     3310.91     3469.19     38.79 o 
   1   3   6      681.58      650.47     17.53 o 
   2   3   6      671.93      658.45     18.84 o 
   3   3   6      432.99      454.61     17.18 o 
   4   3   6       48.35       56.31     11.51 o 
   5   3   6       47.82       14.37     15.31 o 
   6   3   6       23.78       20.99     13.13 o 
   0   4   6     1244.50     1286.96     26.94 o 
   1   4   6     6571.48     6482.25     56.95 o 
   2   4   6      829.42      812.09     23.46 o 
   3   4   6     1664.34     1656.83     34.53 o 
   4   4   6      108.67      127.76     15.29 o 
   5   4   6      150.79      219.58     20.78 o 
   6   4   6        9.81       23.93     11.92 o 
   0   5   6     1753.77     1708.46     32.37 o 
   1   5   6       15.68       20.99      9.51 o 
   2   5   6     1015.62     1086.96     28.82 o 
   3   5   6      227.87      274.88     18.35 o 
   4   5   6      182.27      208.80     17.92 o 
   5   5   6       27.63       23.08     15.93 o 
   0   6   6      259.16      268.66     16.09 o 
   1   6   6     2696.46     2668.37     44.92 o 
   2   6   6      163.46      201.06     16.00 o 
   3   6   6      764.79      753.01     30.29 o 
   4   6   6       47.16       32.52     16.15 o 
   5   6   6      100.99       99.99     19.45 o 
   0   7   6       70.04       84.67     12.43 o 
   1   7   6      161.53      172.05     14.64 o 
   2   7   6      138.74      155.28     16.07 o 
   3   7   6       45.70       43.15     16.66 o 
   4   7   6       85.97       69.38     17.80 o 
   0   8   6      217.19      248.99     20.31 o 
   1   8   6      332.11      374.94     23.23 o 
   2   8   6      207.49      204.82     20.18 o 
   3   8   6      324.04      334.11     25.51 o 
   4   8   6       50.52       19.14     19.14 o 
   0   9   6        0.06       11.15     14.58 o 
   1   9   6      177.22      190.32     20.53 o 
   2   9   6       43.21       47.70     16.20 o 
   3   9   6       48.93       37.57     17.10 o 
   0  10   6      344.09      340.13     27.87 o 
   1  10   6        0.80        6.03     16.01 o 
   1   0   7     7353.71     7942.33     55.73 o 
   2   0   7       37.79       72.50      9.33 o 
   3   0   7     2085.29     2046.14     36.23 o 
   4   0   7       20.50       42.02     13.48 o 
   5   0   7      463.11      532.66     27.42 o 
   6   0   7       16.42       16.60     16.60 o 
   0   1   7     4113.81     4153.56     36.17 o 
   1   1   7      122.73      113.67      8.58 o 
   2   1   7     3118.92     3159.30     36.88 o 
   3   1   7       32.87       41.22      9.55 o 
   4   1   7      830.36      837.90     26.97 o 
   5   1   7       34.94       60.14     12.60 o 
   6   1   7       24.84       29.16     18.57 o 
   0   2   7     5600.31     5222.28     43.75 o 
   1   2   7     6322.85     6164.16     47.75 o 
   2   2   7     2178.60     2195.02     31.74 o 
   3   2   7     2496.65     2494.31     38.70 o 
   4   2   7      209.34      215.70     15.62 o 
   5   2   7      147.81      203.12     19.37 o 
   6   2   7        5.61       11.49     14.56 o 
   0   3   7     1050.01     1022.39     22.40 o 
   1   3   7     1903.46     1719.87     28.28 o 
   2   3   7      526.88      567.83     18.34 o 
   3   3   7      541.69      580.77     21.30 o 
   4   3   7       27.12       44.88     12.07 o 
   5   3   7      137.11      124.11     17.71 o 
   6   3   7        8.91        0.00     13.97 o 
   0   4   7     5011.33     4970.50     50.57 o 
   1   4   7      658.12      685.56      9.90 o 
   2   4   7     2346.94     2300.55     38.30 o 
   3   4   7      182.38      197.32     14.37 o 
   4   4   7      486.78      514.33     24.14 o 
   5   4   7       37.96       44.97     14.93 o 
   0   5   7       75.78       79.56     11.11 o 
   1   5   7     1372.18     1372.59     30.73 o 
   2   5   7      260.27      249.83     16.83 o 
   3   5   7      315.61      345.33     21.58 o 
   4   5   7       62.39       58.36     15.87 o 
   5   5   7       41.10       66.04     15.26 o 
   0   6   7     2308.76     2124.21     40.09 o 
   1   6   7        9.01        1.30     11.34 o 
   2   6   7     1562.00     1566.92     38.59 o 
   3   6   7       97.58      101.43     15.62 o 
   4   6   7      254.96      245.11     23.90 o 
   5   6   7       11.30       24.00     14.67 o 
   0   7   7      184.80      179.82     16.02 o 
   1   7   7      297.13      288.12     19.49 o 
   2   7   7      190.06      184.69     18.63 o 
   3   7   7      270.14      298.09     22.89 o 
   4   7   7       71.68       86.31     18.15 o 
   0   8   7      253.93      307.38     21.65 o 
   1   8   7      439.82      357.95     24.94 o 
   2   8   7      150.54      182.98     19.62 o 
   3   8   7       71.36       80.93     20.34 o 
   4   8   7       62.07       70.57     19.26 o 
   0   9   7      169.47      139.99     18.69 o 
   1   9   7        6.27       15.60     15.60 o 
   2   9   7       51.09       86.04     16.54 o 
   3   9   7       27.09       31.52     17.20 o 
   0  10   7        7.51       19.08     15.55 o 
   1  10   7      170.21      187.32     21.25 o 
   0   0   8     8774.61     9328.66     59.91 o 
   1   0   8      128.16      142.74     11.19 o 
   2   0   8     3643.82     3704.72     42.93 o 
   3   0   8      121.28      134.11     12.86 o 
   4   0   8      433.26      428.62     22.71 o 
   5   0   8      155.02      166.01     21.11 o 
   6   0   8       25.54       17.19     19.12 o 
   0   1   8     1373.02     1537.22     24.07 o 
   1   1   8     4408.71     4200.27     40.98 o 
   2   1   8      242.66      236.00     13.00 o 
   3   1   8     1426.17     1397.04     30.18 o 
   4   1   8       50.49       45.69     12.88 o 
   5   1   8       77.34      125.07     17.14 o 
   6   1   8       55.48       88.45     17.44 o 
   0   2   8     4740.16     4347.43     42.90 o 
   1   2   8     2045.05     2170.43     30.72 o 
   2   2   8     3119.34     2955.83     39.02 o 
   3   2   8      970.79     1033.33     26.39 o 
   4   2   8      674.70      706.36     26.39 o 
   5   2   8       88.30       97.62     17.55 o 
   6   2   8       50.24       64.53     18.95 o 
   0   3   8     1486.31     1362.65     26.39 o 
   1   3   8      724.80      696.63     19.85 o 
   2   3   8     1094.78     1069.73     26.34 o 
   3   3   8      338.67      400.46     18.86 o 
   4   3   8      254.40      352.67     20.41 o 
   5   3   8      113.95      103.49     17.38 o 
   0   4   8     1065.01      974.49     25.59 o 
   1   4   8     3593.03     3524.07     45.41 o 
   2   4   8      476.10      418.04     19.69 o 
   3   4   8      761.77      735.17     26.81 o 
   4   4   8       76.47       84.81     15.04 o 
   5   4   8       83.69       67.84     16.46 o 
   0   5   8     1487.00     1293.58     29.64 o 
   1   5   8       54.76       55.93     12.86 o 
   2   5   8      939.76      908.71     28.48 o 
   3   5   8       22.22       11.40     12.64 o 
   4   5   8      238.93      282.20     22.87 o 
   5   5   8       13.98       26.25     14.91 o 
   0   6   8       82.27       70.11     12.63 o 
   1   6   8     1127.34     1119.38     31.12 o 
   2   6   8       15.91        0.81     14.18 o 
   3   6   8      541.76      596.26     29.79 o 
   4   6   8        2.35        9.71     15.93 o 
   5   6   8       65.02       54.14     19.45 o 
   0   7   8      470.04      423.33     22.05 o 
   1   7   8      262.95      278.08     20.37 o 
   2   7   8      280.91      272.77     21.59 o 
   3   7   8      172.77      169.48     21.47 o 
   4   7   8       43.44       67.91     17.36 o 
   0   8   8      387.50      359.46     22.09 o 
   1   8   8      319.96      370.69     22.52 o 
   2   8   8      228.93      242.01     21.77 o 
   3   8   8       53.16       33.95     17.93 o 
   0   9   8        1.34        6.91     14.51 o 
   1   9   8      154.57      175.92     19.36 o 
   2   9   8       12.44        2.28     14.72 o 
   0  10   8       98.11       69.76     18.22 o 
   1   0   9     7493.88     8202.28     63.65 o 
   2   0   9      141.11      174.72     11.96 o 
   3   0   9     1651.06     1619.22     34.78 o 
   4   0   9        2.78       10.59     10.91 o 
   5   0   9       75.81       66.10     20.06 o 
   6   0   9        7.53       23.28     15.68 o 
   0   1   9     2991.07     2751.80     34.40 o 
   1   1   9      764.09      750.83     22.45 o 
   2   1   9     2079.69     2023.87     33.36 o 
   3   1   9      646.99      672.94     23.30 o 
   4   1   9      384.64      456.73     23.03 o 
   5   1   9       67.34       55.77     19.21 o 
   6   1   9       28.28       16.96     19.82 o 
   0   2   9     1025.49     1009.34     22.51 o 
   1   2   9     2783.98     2759.52     37.09 o 
   2   2   9      795.03      822.80     23.40 o 
   3   2   9      557.82      520.68     21.41 o 
   4   2   9      302.90      321.22     21.36 o 
   5   2   9      108.53      107.78     18.62 o 
   0   3   9     1420.20     1421.03     27.91 o 
   1   3   9     2141.16     2024.84     34.19 o 
   2   3   9      562.51      515.70     20.01 o 
   3   3   9      415.31      481.56     21.94 o 
   4   3   9      209.89      239.26     20.33 o 
   5   3   9       73.09      105.01     15.83 o 
   0   4   9     2012.94     1933.87     34.49 o 
   1   4   9      624.48      543.72     21.47 o 
   2   4   9     1740.99     1722.80     37.12 o 
   3   4   9      422.35      456.93     23.39 o 
   4   4   9      329.72      394.97     24.07 o 
   5   4   9       37.41       23.59     16.14 o 
   0   5   9       17.89       19.28      9.87 o 
   1   5   9     1673.26     1535.34     34.37 o 
   2   5   9       26.32       37.34     12.65 o 
   3   5   9      472.38      544.38     25.77 o 
   4   5   9       22.73       42.07     16.87 o 
   5   5   9       52.18       59.40     19.53 o 
   0   6   9     1265.79     1083.97     30.08 o 
   1   6   9      123.29      142.47     14.74 o 
   2   6   9      470.23      482.95     24.31 o 
   3   6   9        0.20        2.92     13.75 o 
   4   6   9      103.24      170.16     21.08 o 
   0   7   9      330.78      290.88     20.30 o 
   1   7   9      153.71      129.13     16.55 o 
   2   7   9      208.01      227.57     20.38 o 
   3   7   9      144.24      171.08     21.03 o 
   4   7   9       19.36       27.71     15.85 o 
   0   8   9      429.75      384.14     23.55 o 
   1   8   9      145.86      159.59     18.60 o 
   2   8   9      204.17      214.45     23.94 o 
   3   8   9       86.15      103.83     18.91 o 
   0   9   9      167.87      184.51     19.24 o 
   1   9   9        9.69        0.00     15.24 o 
   2   9   9      145.49      158.40     21.94 o 
   0   0  10     4746.57     4698.82     47.61 o 
   1   0  10       17.45        5.04      9.30 o 
   2   0  10     1902.76     1821.24     32.96 o 
   3   0  10        0.17        9.23     10.97 o 
   4   0  10      300.11      308.66     21.04 o 
   5   0  10        0.36        7.89     14.96 o 
   0   1  10      193.17      160.39     12.24 o 
   1   1  10     2786.24     2738.98     38.79 o 
   2   1  10      393.67      398.45     17.74 o 
   3   1  10      780.28      785.88     26.27 o 
   4   1  10       65.58       62.70     16.75 o 
   5   1  10      155.81      179.95     22.14 o 
   0   2  10     3582.43     3555.29     44.61 o 
   1   2  10      725.46      731.81     21.94 o 
   2   2  10     1606.30     1703.34     33.78 o 
   3   2  10      306.62      269.36     19.39 o 
   4   2  10      260.52      292.13     21.71 o 
   5   2  10       18.87       35.28     17.53 o 
   0   3  10     4140.25     4134.02     50.26 o 
   1   3  10      549.98      505.72     19.27 o 
   2   3  10     1803.55     1823.86     36.91 o 
   3   3  10      495.89      543.76     23.79 o 
   4   3  10      302.46      308.97     21.82 o 
   5   3  10       41.39       29.21     17.88 o 
   0   4  10       71.43       66.66     12.57 o 
   1   4  10      984.25      944.53     27.01 o 
   2   4  10      304.57      326.24     20.74 o 
   3   4  10      659.67      715.12     28.95 o 
   4   4  10       97.87       94.02     18.12 o 
   5   4  10       71.59       50.74     19.22 o 
   0   5  10     1046.21      942.47     26.95 o 
   1   5  10       75.35       73.39     13.36 o 
   2   5  10      848.49      893.27     30.41 o 
   3   5  10       98.73      138.91     16.94 o 
   4   5  10      144.91      187.16     20.60 o 
   0   6  10       12.00       17.69     11.55 o 
   1   6  10     1233.88     1218.54     33.83 o 
   2   6  10       13.51        2.56     14.59 o 
   3   6  10      215.30      244.47     22.20 o 
   4   6  10        5.50       24.74     16.50 o 
   0   7  10      274.06      201.73     18.38 o 
   1   7  10      371.14      395.36     23.00 o 
   2   7  10      164.83      179.71     20.56 o 
   3   7  10       78.01       83.56     19.78 o 
   0   8  10      109.40       76.62     16.11 o 
   1   8  10      159.77      133.33     17.78 o 
   2   8  10       57.55       60.80     16.15 o 
   3   8  10       41.61       54.11     18.14 o 
   0   9  10        2.58       12.28     13.65 o 
   1   9  10      158.27      155.43     18.60 o 
   1   0  11     2256.75     2415.99     38.49 o 
   2   0  11       15.46       17.22      9.84 o 
   3   0  11      645.74      725.73     27.10 o 
   4   0  11       10.55       33.97     12.57 o 
   5   0  11      150.80      174.13     21.57 o 
   0   1  11     3399.50     3168.87     43.04 o 
   1   1  11      520.30      465.86     23.34 o 
   2   1  11     1823.30     1713.99     34.50 o 
   3   1  11      162.55      193.59     16.25 o 
   4   1  11      360.03      401.71     23.73 o 
   5   1  11       20.67       34.42     15.44 o 
   0   2  11      210.09      239.54     16.74 o 
   1   2  11     1675.67     1677.95     34.07 o 
   2   2  11      397.57      406.12     19.49 o 
   3   2  11      512.98      506.85     24.18 o 
   4   2  11       56.07       61.70     15.61 o 
   5   2  11       50.02       21.47     16.63 o 
   0   3  11      980.72      869.51     26.29 o 
   1   3  11     1526.07     1404.70     32.68 o 
   2   3  11      454.72      449.41     22.10 o 
   3   3  11      742.33      764.46     29.77 o 
   4   3  11      109.35      128.09     19.09 o 
   5   3  11       62.76       87.10     18.38 o 
   0   4  11     1472.26     1456.84     34.48 o 
   1   4  11      159.35      153.05     14.37 o 
   2   4  11      536.10      488.07     24.28 o 
   3   4  11       62.39       58.64     17.27 o 
   4   4  11       76.79       72.13     17.93 o 
   5   4  11       27.43       29.57     17.85 o 
   0   5  11       59.57       42.55     13.50 o 
   1   5  11     1296.31     1255.72     34.35 o 
   2   5  11       14.49        4.30     16.23 o 
   3   5  11      367.89      348.38     24.43 o 
   4   5  11       18.95       14.92     17.92 o 
   0   6  11      689.38      669.04     25.68 o 
   1   6  11       12.63       20.83     14.30 o 
   2   6  11      514.45      515.40     26.66 o 
   3   6  11        5.62       30.63     14.33 o 
   4   6  11       94.45      111.37     20.35 o 
   0   7  11      220.87      197.06     17.97 o 
   1   7  11      234.41      215.92     19.49 o 
   2   7  11      177.63      183.12     21.57 o 
   3   7  11       67.12       62.50     18.38 o 
   0   8  11      152.06      138.69     16.83 o 
   1   8  11       37.30       25.53     14.76 o 
   2   8  11       67.87       56.80     19.29 o 
   0   9  11      176.18      150.65     17.88 o 
   0   0  12     2550.94     2446.41     39.04 o 
   1   0  12        5.18       19.51     10.22 o 
   2   0  12     1129.32     1110.29     29.60 o 
   3   0  12       42.62       75.80     12.78 o 
   4   0  12      174.45      121.92     19.07 o 
   5   0  12        5.99        8.66     17.90 o 
   0   1  12      615.19      519.41     21.84 o 
   1   1  12     3021.93     2860.86     45.77 o 
   2   1  12      229.38      238.44     16.63 o 
   3   1  12      793.33      753.45     28.54 o 
   4   1  12       74.19       95.03     15.96 o 
   5   1  12       97.53      108.23     20.80 o 
   0   2  12      649.90      715.57     24.89 o 
   1   2  12      404.88      422.82     20.78 o 
   2   2  12      475.09      545.06     23.13 o 
   3   2  12       63.95      100.86     13.29 o 
   4   2  12      138.92      155.49     18.15 o 
   5   2  12        2.15        4.74     15.49 o 
   0   3  12      492.40      486.17     22.29 o 
   1   3  12      770.41      748.35     27.30 o 
   2   3  12      735.41      726.32     28.06 o 
   3   3  12      201.13      229.11     20.31 o 
   4   3  12      224.85      260.79     23.58 o 
   5   3  12       27.47       55.39     13.69 o 
   0   4  12      313.84      309.45     20.45 o 
   1   4  12      612.54      600.62     24.94 o 
   2   4  12      210.24      143.14     19.61 o 
   3   4  12      254.34      256.18     22.54 o 
   4   4  12       36.60        3.42     17.50 o 
   0   5  12     1552.79     1471.30     36.99 o 
   1   5  12      192.28      228.52     20.25 o 
   2   5  12      873.15      890.83     34.19 o 
   3   5  12       23.89        1.12     17.04 o 
   4   5  12      174.83      219.21     23.58 o 
   0   6  12        0.42       12.13     12.38 o 
   1   6  12      332.97      322.46     22.56 o 
   2   6  12       54.66       52.96     17.90 o 
   3   6  12      121.71      125.85     21.22 o 
   0   7  12      395.98      332.61     21.26 o 
   1   7  12      115.64      155.57     17.15 o 
   2   7  12      144.82      129.55     21.64 o 
   3   7  12       66.86       86.24     18.56 o 
   0   8  12       38.87       29.92     14.01 o 
   1   8  12      141.66      128.96     18.50 o 
   2   8  12       13.09       10.90     15.55 o 
   1   0  13      617.51      641.34     23.78 o 
   2   0  13      146.62      166.33     16.55 o 
   3   0  13      372.15      314.15     21.97 o 
   4   0  13       10.96       19.67     16.70 o 
   5   0  13       11.00       12.73     17.20 o 
   0   1  13     3529.54     3261.73     50.61 o 
   1   1  13       25.08       18.88     18.88 o 
   2   1  13     1538.76     1438.04     36.67 o 
   3   1  13      103.84      104.84     15.70 o 
   4   1  13      209.03      230.88     23.74 o 
   5   1  13       12.73       33.78     17.71 o 
   0   2  13      244.42      286.34     18.90 o 
   1   2  13      689.39      778.61     29.16 o 
   2   2  13      101.13      110.17     14.93 o 
   3   2  13      158.88      186.66     19.16 o 
   4   2  13       28.39       26.88     17.46 o 
   0   3  13      205.53      223.08     20.66 o 
   1   3  13     1234.06     1258.34     35.39 o 
   2   3  13      311.64      349.92     22.84 o 
   3   3  13      477.77      486.15     29.53 o 
   4   3  13      111.64      116.67     20.96 o 
   0   4  13      386.77      416.43     24.89 o 
   1   4  13      218.92      194.30     20.18 o 
   2   4  13      204.24      235.59     20.45 o 
   3   4  13       55.18       73.45     18.22 o 
   4   4  13       16.83        8.40     17.70 o 
   0   5  13        3.35       13.67     15.86 o 
   1   5  13      716.32      669.10     29.86 o 
   2   5  13        9.49        2.07     16.97 o 
   3   5  13      317.74      363.80     27.81 o 
   4   5  13       18.58       26.56     17.67 o 
   0   6  13      219.97      229.43     18.45 o 
   1   6  13        0.79        5.47     13.34 o 
   2   6  13      156.33      164.07     21.49 o 
   3   6  13        5.94        3.63     17.48 o 
   0   7  13      346.25      261.06     20.56 o 
   1   7  13      364.35      380.87     25.23 o 
   2   7  13      112.66      119.75     19.42 o 
   0   8  13       62.01       43.82     14.22 o 
   0   0  14      330.61      349.93     18.56 o 
   1   0  14       93.46       82.08     13.64 o 
   2   0  14      185.37      165.71     16.64 o 
   3   0  14       25.76       34.89     15.28 o 
   4   0  14       32.62       32.83     16.79 o 
   0   1  14       53.31       29.06     17.18 o 
   1   1  14     1616.71     1536.40     38.73 o 
   2   1  14      210.28      230.62     12.75 o 
   3   1  14      519.74      488.55     27.49 o 
   4   1  14       86.15      108.79     19.14 o 
   0   2  14      368.99      460.11     24.50 o 
   1   2  14      147.70      149.00     17.91 o 
   2   2  14      296.26      278.31     21.86 o 
   3   2  14       17.85       45.89     15.44 o 
   4   2  14       66.65       74.67     17.80 o 
   0   3  14     1384.67     1630.86     44.65 o 
   1   3  14      428.47      413.17     27.83 o 
   2   3  14      638.53      642.23     30.62 o 
   3   3  14      182.88      161.03     22.77 o 
   4   3  14       95.16       49.40     19.94 o 
   0   4  14      160.04      172.42     20.00 o 
   1   4  14      178.72      204.85     20.81 o 
   2   4  14       78.95      100.06     18.00 o 
   3   4  14       34.82       60.49     16.83 o 
   4   4  14       24.42        2.53     20.00 o 
   0   5  14      886.56      979.73     36.54 o 
   1   5  14        4.01        7.71     16.26 o 
   2   5  14      500.83      508.00     28.86 o 
   3   5  14        8.14       19.65     16.94 o 
   0   6  14       30.88       36.93     13.48 o 
   1   6  14      103.94      108.33     18.75 o 
   2   6  14        4.55       35.03     13.89 o 
   0   7  14      137.02      108.19     15.81 o 
   1   7  14      179.21      125.27     20.94 o 
   1   0  15      159.75      147.87     16.51 o 
   2   0  15       42.76       14.47     12.65 o 
   3   0  15      110.63       91.40     17.45 o 
   4   0  15        8.04       33.24     14.55 o 
   0   1  15     1135.19     1050.96     34.55 o 
   1   1  15      540.56      448.08     29.15 o 
   2   1  15      765.06      829.45     13.10 o 
   3   1  15       32.36       49.65     16.68 o 
   4   1  15      189.05      143.03     25.46 o 
   0   2  15      108.80      126.08     19.97 o 
   1   2  15      152.34      150.55     20.64 o 
   2   2  15       65.74       87.18     18.77 o 
   3   2  15       78.86       72.69     18.47 o 
   4   2  15        0.87        2.47     16.22 o 
   0   3  15      577.71      628.90     33.71 o 
   1   3  15      660.54      690.26     34.36 o 
   2   3  15      309.55      286.35     26.24 o 
   3   3  15      279.08      280.03     25.68 o 
   0   4  15      128.98      187.84     22.25 o 
   1   4  15      100.38      111.72     20.64 o 
   2   4  15       36.24       41.97     19.05 o 
   3   4  15       37.00       61.96     18.53 o 
   0   5  15        2.87       19.93     18.24 o 
   1   5  15      623.26      640.63     32.09 o 
   2   5  15       17.89       17.47     17.47 o 
   0   6  15       75.82       43.45     17.93 o 
   1   6  15       25.46       24.18     15.38 o 
   2   6  15       61.49       64.01     18.81 o 
   0   0  16       49.88       61.85     13.17 o 
   1   0  16        1.72       12.64     12.64 o 
   2   0  16      125.94      105.22     15.93 o 
   3   0  16        7.55       29.74     14.77 o 
   0   1  16      139.64       83.86     20.94 o 
   1   1  16      864.54      794.26     34.55 o 
   2   1  16       36.19       31.10     15.65 o 
   3   1  16      416.10      377.74     27.14 o 
   0   2  16      106.33      154.87     21.36 o 
   1   2  16       10.04       13.06     16.80 o 
   2   2  16       80.00       83.72     19.29 o 
   3   2  16        3.15       18.63     17.98 o 
   0   3  16      842.62     1020.51     41.84 o 
   1   3  16      348.21      322.81     28.33 o 
   2   3  16      486.14      503.07     31.68 o 
   3   3  16       57.95       44.71     19.45 o 
   0   4  16       73.23       53.58     26.73 o 
   1   4  16       50.15       53.95     18.65 o 
   2   4  16       28.11       52.33     16.38 o 
   0   5  16      464.96      496.19     33.44 o 
   1   5  16        1.30       17.49     17.49 o 
   2   5  16      230.37      219.55     24.72 o 
   0   6  16        9.59       17.08     17.08 o 
   1   0  17       97.46       93.20     15.85 o 
   2   0  17       16.72       40.44     13.31 o 
   3   0  17        3.34        1.05     13.88 o 
   0   1  17      874.19      806.84     36.76 o 
   1   1  17       50.58       34.33     18.95 o 
   2   1  17      529.99      455.49     28.44 o 
   3   1  17       46.64       21.92     19.57 o 
   0   2  17        0.29       11.03     17.35 o 
   1   2  17       29.12       43.79     18.83 o 
   2   2  17        2.62        9.30     16.52 o 
   3   2  17       34.77       56.68     18.71 o 
   0   3  17      143.28      102.40     27.73 o 
   1   3  17      445.70      518.57     32.34 o 
   2   3  17      152.73      154.07     23.34 o 
   0   4  17        4.52       56.43     19.21 o 
   1   4  17       35.77       52.55     20.48 o 
   2   4  17        8.53       21.89     17.18 o 
   0   5  17       12.15        6.83     20.02 o 
   0   0  18       26.79       18.47     14.74 o 
   1   0  18        2.21        9.74     12.51 o 
   2   0  18        3.56       12.08     13.08 o 
   0   1  18       73.17       32.17     22.63 o 
   1   1  18      541.77      450.90     30.81 o 
   2   1  18       64.71       43.17     18.60 o 
   0   2  18       28.57       29.22     20.27 o 
   1   2  18        7.31        7.59     17.05 o 
   2   2  18       16.52       20.88     17.97 o 
   0   3  18      302.67      371.63     33.54 o 
   1   3  18      124.61      208.73     26.64 o 
   1   0  19        1.49       15.54     12.41 o 
   0   1  19      355.67      368.11     27.76 o 
   1   1  19       25.06        0.00     18.05 o 
                                                 
